# Supplementary material for: Arsenophonus Interacts with Buchnera to Improve Growth Performance of Aphids under Amino Acid Stress
Source: Microbiol Spectr. 2023 May 24;11(3):e01792-23. doi: 10.1128/spectrum.01792-23 (PMC10269474; doi:10.1128/spectrum.01792-23)
Supplement: Supplemental file 2 — Supplemental material. Download spectrum.01792-23-s0002.xlsx, XLSX file, 0.02 MB [file spectrum.01792-23-s0002.xlsx]

## Sheet: AA in aphids
Fig1	AA titer in aphids
	Genotype	genotype code	Ars	Asp	Glu	Gly	Ala	Cys	Tyr	Orn	Pro	Val	Met	Ile	Leu	Phe	Lys	His	Trp	Arg
	CA2	2	1	17.1963	1148.13	178.785	1174.49	185.421	2010.28	6.07477	442.15	201.215	329.533	91.028	193.551	432.43	732.617	214.299	8.59813	391.776
		2	1	37.1	1119	176.4	1099.9	177.8	1534	8.5	647.1	223	182.4	96	187.5	360.1	570	174	11	350.9
		2	1	56.9892	1389.68	214.086	1348.92	208.172	1747.85	6.34409	757.742	289.247	245.269	147.849	247.527	349.032	692.581	319.677	14.9462	433.978
	CA2-	2	0	11.3415	1110.24	150.61	942.317	164.878	1003.54	2.31707	313.537	234.878	251.951	121.707	176.463	228.537	679.39	243.049	16.8293	206.098
		2	0	13.1746	1193.17	167.778	1090.63	203.016	1100	2.53968	316.984	245.238	264.444	132.381	186.19	265.397	738.254	251.27	20.9524	198.73
		2	0	14.1176	1444.12	171.294	1139.53	182.706	1276.35	2.94118	473.529	331.412	341.412	190.706	232.471	297.765	805.765	351.765	18.4706	278.706
	CA3	3	1	74.8387	1033.76	193.333	1331.61	157.097	1616.99	4.94624	463.011	328.172	193.656	186.452	232.366	296.344	708.28	393.763	19.0323	325.054
		3	1	51.7857	1261.31	205.952	1319.64	186.429	1457.98	4.28571	631.19	372.857	213.452	224.048	263.214	312.143	631.667	371.31	18.6905	384.643
		3	1	75.625	1475.62	237.344	1586.25	127.969	1636.41	5.46875	777.188	514.219	256.094	294.062	320	398.125	833.125	418.906	18.9062	403.125
	CA3-	3	0	77.619	1505.4	241.27	1672.22	229.683	1675.4	4.44444	505.397	416.19	545.079	198.73	272.698	501.27	1292.54	448.571	15.0794	407.619
		3	0	63.8554	1327.35	224.578	1626.75	196.747	1580.96	4.09639	517.711	386.145	511.566	203.012	274.819	393.494	1132.29	426.506	14.8193	446.506
		3	0	81.3208	1413.58	188.962	1233.4	177.17	1126.13	2.16981	484.811	293.679	407.83	183.302	236.604	303.491	892.17	391.226	15.4717	397.264
	CA4	4	1	76.0606	1513.84	181.616	1041.41	200.606	1647.88	5.75758	670.808	544.949	237.071	236.667	284.545	321.212	789.394	373.333	13.8384	379.697
		4	1	85.9302	1371.4	147.907	1051.86	173.953	1514.42	5.11628	410.581	394.651	203.953	213.605	242.674	291.744	698.023	370.465	16.2791	300.93
		4	1	38.9873	1267.47	150.127	1204.56	186.962	1365.19	4.3038	394.43	329.62	247.975	219.62	243.797	276.962	637.848	336.962	17.4684	330.127
	CA4-	4	0	25.2174	1703.48	300	1935.43	308.261	2586.52	4.56522	530	464.565	600	190	292.174	674.783	1388.26	450.652	6.73913	624.783
		4	0	11.4737	1266.74	238.316	1369.68	190.421	1639.47	2.94737	582.842	412	410.316	136.842	156.737	674.105	1152.53	319.684	12	329.579
		4	0	26.5	1859.5	432.25	2267	389.25	3094.75	6.5	1336	612.5	605	171	295.5	1248.75	1240.25	513.25	4.75	593.25

## Sheet: body weight
Body weight of aphids on lys and met-deficient and excessive diet
	CA2			CA2				CA2-			CA2-			CA3				CA3			CA3-			CA3-			CA4			CA4			CA4-			CA4-
AA	Body weight (g)			Body weight (g)				Body weight (g)			Body weight (g)			Body weight (g)				Body weight (g)			Body weight (g)			Body weight (g)			Body weight (g)			Body weight (g)			Body weight (g)			Body weight (g)
1xAA	0.0033		1xAA	0.0033			1xAA	0.0037		1xAA	0.0037		1xAA	0.0057			1xAA	0.0057		1xAA	0.0084		1xAA	0.0084		1xAA	0.0033		1xAA	0.0033		1xAA	0.0038		1xAA	0.0038
1XAA	0.0068		1XAA	0.0068			1XAA	0.0032		1XAA	0.0032		1XAA	0.0053			1XAA	0.0053		1XAA	0.0059		1XAA	0.0059		1XAA	0.0025		1XAA	0.0025		1XAA	0.0032		1XAA	0.0032
1xAA	0.0041		1xAA	0.0041			1xAA	0.0032		1xAA	0.0032		1xAA	0.0056			1xAA	0.0056		1xAA	0.0031		1xAA	0.0031		1xAA	0.0036		1xAA	0.0036		1xAA	0.0036		1xAA	0.0036
1xAA	0.0044		1xAA	0.0044			0xLYS	0.0047		5xLYS	0.0029		0xLYS	0.0089			5LYS	0.0078		0xLYS	0.0042		5LYS	0.0064		1XAA	0.0046		1XAA	0.0046		1XAA	0.0033		1XAA	0.0033
0xLYS	0.0073		5xLYS	0.005			0xLYS	0.0036		5xLYS	0.0022		0xLYS	0.0077			5LYS	0.0079		0xLYS	0.005		5LYS	0.006		0xLYS	0.0061		5LYS	0.0052		0xLYS	0.0033		5LYS	0.0042
0xLYS	0.0067		5xLYS	0.0035			0xLYS	0.0049		5xLYS	0.0035		0xLYS	0.0081			5LYS	0.0072		0xLYS	0.004		5LYS	0.0055		0xLYS	0.0046		5LYS	0.0036		0xLYS	0.003		5LYS	0.0052
0xLYS	0.0063		5xLYS	0.0038			0xMET	0.0027		5xLYS	0.0042		0xMET	0.0041			5LYS	0.01		0xLYS	0.0043		5LYS	0.0062		0xLYS	0.0053		5LYS	0.0049		0xLYS	0.0034		5LYS	0.0041
0xLYS	0.0065		5xLYS	0.0033			0xMET	0.0026		5xMET	0.004		0xMET	0.0045			5MET	0.0046		0xMET	0.0023		5MET	0.0041		0xMET	0.0029		5LYS	0.0058		0xLYS	0.0035		5MET	0.0043
0xMET	0.0029		5xMET	0.0035			0xMET	0.0028		5xMET	0.0047		0xMET	0.004			5MET	0.0064		0xMET	0.0027		5MET	0.0047		0xMET	0.0029		5MET	0.004		0xMET	0.0023		5MET	0.003
0xMET	0.0036		5xMET	0.0035			0xMET	0.002		5xMET	0.0052		0xMET	0.0042			5MET	0.0039		0xMET	0.0037		5MET	0.0047		0xMET	0.0032		5MET	0.004		0xMET	0.0028		5MET	0.004
0xMET	0.0031		5xMET	0.0044						5xMET	0.0037						5MET	0.0066		0xMET	0.0027		5MET	0.0038		0xMET	0.0041		5MET	0.0031		0xMET	0.0028		5MET	0.003
0xMET	0.0033		5xMET	0.0039																									5MET	0.0039		0xMET	0.002

## Sheet: Ars abundance
				relative abundance of Ars							relative abundance of Ars
				CA2	CA3	CA4					CA2	CA3	CA4
		1xAA	1	0.132026	0.0604508	0.0332447			1xAA	1	0.132026	0.0604508	0.0332447
		1XAA	1	0.138313	0.0582604	0.0256724			1XAA	1	0.138313	0.0582604	0.0256724
		1XAA	1	0.130393	0.0675362	0.0131323			1XAA	1	0.130393	0.0675362	0.0131323
		lys-0X	2	0.170765	0.0675596	0.0373904			lys-5X	2	0.230696	0.0896982	0.0275924
		lys-0X	2	0.185667	0.0735302	0.0250313			lys-5X	2	0.173844	0.0898652	0.00497129
		lys-0X	2	0.150142	0.140369	0.0212757			lys-5X	2	0.163998	0.0823659	0.0104228
		met-0X	3	0.0722962	0.080656	0.0496377			met-5X	3	0.221235	0.1266	0.059897
		met-0X	3	0.0684883	0.0805129	0.0411321			met-5X	3	0.0748796	0.124241	0.0349031
		met-0X	3	0.0479406	0.120769	0.046361			met-5X	3	0.0596936	0.139066	0.00629189

## Sheet: Buchnera abundance
	1xAA	Relative abundance of Buchnera
	ARS	CA2	CA3	CA4
	1	1.62507	2.084	1.78293
	1	1.58917	2.07589	1.77083
	1	1.61696	2.05545	1.75743
	0	2.05007	2.56663	1.79195
	0	1.85634	2.51157	1.79705
	0	2.00518	2.50392	1.76475
	Lys-0x	Relative abundance of Buchnera
	Ars	CA2	CA3	CA4
	1	6.3038	2.06201	0.241019
	1	5.04999	5.1124	0.206382
	1	5.41314	0.939707	0.12763
	0	1.18608	4.01304	2.84541
	0	4.29162	4.98556	0.29455
	0	0.552658	6.68085	1.20851
	Met-0x	Relative abundance of Buchnera
	1	1.88052	0.568489	0.248799
	1	1.24482	0.504678	0.387203
	1	1.0396	0.902815	0.255153
	0	2.13126	1.42754	5.94174
	0	4.54452	0.644699	3.02441
	0	2.79031	0.712696	3.19482
	5xLys	Relative abundance of Buchnera
	Ars	CA2	CA3	CA4
	1	7.95435	2.00639	3.34932
	1	7.89801	3.39584	1.14217
	1	8.24116	2.00257	0.462603
	0	0.661448	0.235695	1.13014
	0	1.31617	0.208761	1.97139
	0	1.26575	0.181935	1.5293
	5xMET	Relative abundance of Buchnera
	Ars	CA2	CA3	CA4
	1	9.14799	1.11421	0.452973
	1	8.90026	2.85574	0.11894
	1	6.6595	1.8565	0.228855
	0	1.15059	0.630918	5.36604
	0	1.33936	2.12277	1.11767
	0	2.0558	3.02736	2.47

## Sheet: Expression level of gene
		MetE	MetE expression level		0x Met				1X Met
		Genotype	Buchnera treated using antibiotic for time	Ars	CA2	CA3	CA4		CA2	CA3	CA4
			0	1	2.63943	1.38962	1.04174		1.97801	1.04724	1.41444
			0	1	2.31011	1.59196	1.08668		1.56485	1.08731	1.25986
			0	1	2.37359	1.4839	0.832329		1.52376	0.878215	1.17547
			0	0	3.07505	1.83508	1.3218		1.19838	1.4303	2.72625
			0	0	2.19216	1.65317	1.50871		1.67816	1.5888	1.68534
			0	0	2.55558	1.36474	1.14769		1.70856	1.6609	1.36194
			24	1	3.30161	1.09477	2.11945		1.39564	2.71666	2.63884
			24	1	2.95297	1.36567	1.83272		1.42789	2.23822	3.53158
			24	1	3.27225	1.21781	1.12747		1.10328	1.76678	2.35837
			24	0	2.94588	1.81532	6.84353		2.43093	1.18558	2.93264
			24	0	2.24983	2.32982	5.30322		2.49508	1.6604	2.93769
			24	0	2.9937	2.08061	5.45557		3.90533	2.79098	2.63197
			48	1	2.46929	1.59926	2.01238		5.70923	1.17274	2.55269
			48	1	2.7234	1.64712	2.16424		5.10858	1.16006	1.77398
			48	1	2.51462	1.49726	2.05864		7.68954	0.901663	2.0254
			48	0	2.29745	2.35173	2.09875		2.46937	2.45437	2.25782
			48	0	2.7103	2.60761	2.49581		2.99907	2.4502	2.76356
			48	0	2.29051	2.48696	2.72938		1.7468	2.71284	1.88032
		LysA	LysA expression level		0x Lys				1X Lys
		Genotype	Buchnera treated using antibiotic for time	Ars	CA2	CA3	CA4		CA2	CA3	CA4
			0	1	108.262	5.35291	0.595284		3.08131	2.52021	0.873409
			0	1	85.6277	4.11972	1.23835		1.8086	4.10451	0.857122
			0	1	94.5508	3.55617	1.35654		1.85473	1.58086	0.917276
			0	0	1.66917	4.49361	0.503424		1.20961	0.652608	0.69428
			0	0	6.07728	4.17866	0.45287		3.42485	2.60207	2.43485
			0	0	5.24573	2.39088	0.660264		1.80777	2.28196	0.411995
			24	1	258.876	223.847	172.718		278.333	809.754	523.846
			24	1	265.764	249.215	196.991		257.294	598.81	557.337
			24	1	211.458	278.288	224.934		240.338	576.128	751.816
			24	0	297.628	276.029	330.915		510.524	553.959	774.353
			24	0	290.452	331.592	395.421		583.048	617.878	481.645
			24	0	307.549	285.469	749.256		459.63	558.795	652.932
			48	1	172.773	362.909	257.997		357.188	202.194	371.113
			48	1	263.025	320.536	257.336		462.726	184.322	389.407
			48	1	118.402	385.644	214.261		293.157	209.492	346.261
			48	0	286.194	475.167	408.436		427.957	440.922	178.751
			48	0	364.306	315.043	453.047		421.672	357.495	279.092
			48	0	440.169	249.18	501.714		415.1	472.017	214.702
